# Supplementary material for: Plant competition cues activate a singlet oxygen signaling pathway in Arabidopsis thaliana
Source: Front Plant Sci. 2024 Aug 20;15:964476. doi: 10.3389/fpls.2024.964476 (PMC11368760; doi:10.3389/fpls.2024.964476)
Supplement: Supplementary Table 2 — Fluorescence intensity in leaf images of SOSG-treated Arabidopsis plants in the weed-free control, biological low R:FR and artificial low R:FR treatments. [file Table2.xlsx]

## Sheet: Sheet1
Fluorescence intensity analysis by Fiji for images of 25 independent SOSG-infiltrated leaves in the weed-free control, biological and artificial low R:FR light treatments
Fluorescence intensity was quantified in five regions of interest (ROI) using a square size of 200 across all images and all treatments.
	SOSG fluorescence intensity in weed-free control
Sample	1	2	3	4	5	6	7	8	9	10	11	12	13	14	15	16	17	18	19	20	21	22	23	24	25	Average	SE
ROI 1	32.36	23.543	23.036	24.811	21.634	19.515	16.723	21.486	12.648	17.013	16.622	14.003	25.686	13.827	19.317	17.431	19.145	10.861	24.976	15.752	29.167	30.951	28.772	18.826	37.599
ROI 2	26.101	19.405	19.353	17.377	23.462	17.938	18.594	21.854	12.074	13.171	13.094	14.482	20.133	19.18	16.04	16.763	13.637	17.512	28.005	23.782	37.987	30.164	29.652	18.039	30.58
ROI 3	28.897	17.801	17.376	17.744	20.68	15.379	19.663	21.357	13.499	13.993	13.101	19.337	19.511	22.212	14.856	14.996	15.953	17.953	26.511	29.287	31.625	36.862	34.458	23.714	30.142
ROI 4	29.752	16.592	18.599	21.154	19.87	16.785	19.854	19.458	12.161	13.438	15.329	14.507	24.825	25.824	16.067	14.74	17.429	10.709	27.955	21.782	24.422	32.472	24.378	16.585	28.01
ROI 5	24.277	17.03	14.053	19.963	21.132	12.763	19.998	13.116	16.71	12.904	10.153	14.315	28.694	21.334	11.921	10.78	17.513	11.949	23.164	18.963	28.171	21.739	23.787	17.274	28.333
Average	28.2774	18.8742	18.4834	20.2098	21.3556	16.476	18.9664	19.4542	13.4184	14.1038	13.6598	15.3288	23.7698	20.4754	15.6402	14.942	16.7354	13.7968	26.1222	21.9132	30.2744	30.4376	28.2094	18.8876	30.9328	20.4298	0.359445
SE	1.41361	1.26176	1.45517	1.34589	0.60116	1.15018	0.612732	1.6383	0.860904	0.749288	1.10659	1.00607	1.73777	1.97787	1.18971	1.15925	0.924774	1.62241	0.925202	2.28634	2.24955	2.4639	1.94525	1.2634	1.73911
	SOSG fluorescence intensity in biological low R:FR
Sample	1	2	3	4	5	6	7	8	9	10	11	12	13	14	15	16	17	18	19	20	21	22	23	24	25	Average	SE
ROI 1	29.789	51.771	60.272	67.211	29.582	79.091	70.342	42.916	47.995	71.092	59.902	48.117	63.191	84.439	44.848	63.194	45.465	55.116	61.462	52.845	62.587	32.386	63.71	57.56	59.659
ROI 2	36.837	71.478	59.93	65.013	85.61	46.87	67.095	36.012	49.346	29.948	43.169	59.487	56.26	61.294	59.276	73.484	66.911	44.087	69.02	69.189	65.616	58.489	60.769	60.458	76.468
ROI 3	44.986	70.715	74.269	36.195	41.787	34.149	48.593	49.814	50.891	37.283	59.82	68.461	57.727	44.98	41.332	63.093	66.166	34.185	67.302	50.659	60.107	51.386	54.963	56.08	75.372
ROI 4	61.715	51.834	50.195	33.568	46.095	31.826	51.16	49.543	47.481	40.663	67.131	66.957	52.916	49.151	41.456	57.696	57.534	45.967	47.59	39.367	53.724	56.752	68.797	74.423	61.407
ROI 5	36.528	53.723	52.217	31.04	31.041	22.494	46.327	40.299	49.012	37.304	37.53	74.723	41.878	41.837	41.967	52.13	46.889	51.142	47.006	65.999	44.216	53.886	44.319	46.027	60.583
Average	41.971	59.9042	59.3766	46.6054	46.823	42.886	56.7034	43.7168	48.945	43.258	53.5104	63.549	54.3944	56.3402	45.7758	61.9194	56.593	46.0994	58.476	55.6118	57.25	50.5798	58.5116	58.9096	66.6978	53.3763	1.43154
SE	5.49227	4.58427	4.23352	8.01268	10.1898	9.85182	4.99086	2.67214	0.591524	7.17556	5.60581	4.55657	3.54128	7.76262	3.43534	3.53844	4.56612	3.55491	4.73316	5.42362	3.80101	4.70769	4.19482	4.57631	3.77906
	SOSG fluorescence intensity in artificial low R:FR
Sample	1	2	3	4	5	6	7	8	9	10	11	12	13	14	15	16	17	18	19	20	21	22	23	24	25	Average	SE
ROI 1	78.21	80.183	53.633	58.962	52.883	50.782	64.05	61.797	71.503	57.658	68.835	74.718	81.386	46.966	71.008	71.931	63.811	81.187	59.17	70.047	64.592	58.199	66.5	55.7	69.445
ROI 2	71.299	70.407	53.261	50.531	49.585	60.906	62.948	63.856	78.897	70.212	65.49	65.822	73.342	53.692	78.339	75.405	62.88	72.116	75.364	72.411	67.65	62.998	71.228	79.028	64.446
ROI 3	68.019	65.189	55.325	49.671	54.612	61.711	62.854	67.195	69.126	72.533	59.725	65.908	82.18	54.652	73.903	63.41	58.14	79.856	58.246	80.167	73.812	49.181	63.273	61.179	62.05
ROI 4	63.091	56.187	44.952	41.105	33.963	48.305	65.3	57.751	62.328	60.141	71.11	65.386	77.278	49.248	62.068	71.931	67.002	76.364	43.29	61.188	79.808	46.641	57.632	42.974	65.351
ROI 5	64.102	59.643	50.789	43.23	42.013	43.378	42.748	64.111	69.74	54.865	68.937	42.742	75.254	48.462	62.336	66.156	53.089	75.33	44.764	61.535	67.262	37.304	63.589	45.922	59.834
Average	68.9442	66.3218	51.592	48.6998	46.6112	53.0164	59.58	62.942	70.3188	63.0818	66.8194	62.9152	77.888	50.604	69.5308	69.7666	60.9844	76.9706	56.1668	69.0696	70.6248	50.8646	64.4444	56.9606	64.2252	62.3577	1.73725
SE	2.73827	4.22744	1.81137	3.14014	3.82957	3.59117	4.2313	1.558	2.6514	3.50533	1.98814	5.33749	1.71221	1.5097	3.21202	2.1749	2.43128	1.62373	5.82113	3.56484	2.74811	4.5032	2.22211	6.41806	1.62137
